# Supplementary material for: Targeting hyaluronan synthesis enhances the therapeutic effectiveness of biologics in inflammatory bowel disease
Source: JCI Insight. 2025 Jan 9;10(1):e180425. doi: 10.1172/jci.insight.180425 (PMC11721290; doi:10.1172/jci.insight.180425)
Supplement: Supporting data values [file jciinsight-10-180425-s186.xlsx]

## Sheet: Fig 1B
HAS1			HAS2			HAS3
HC	IFX-R	IFX-NR	HC	IFX-R	IFX-NR	HC	IFX-R	IFX-NR
14.3	3.3	22.7	37.7	27.4	108.9	544.6	68.5	343.8
9.4	15.6	2.7	44.3	72	36.3	116.2	841.8	151.7
4.2	5.6	4.8	49.8	4.2	47.5	64.4	303.8	235.7
37.6	5.3	12	17.4	12.8	38.1	549	437.6	249.7
4.3	7.1	1.3	2	52.8	36.7	495.8	1297.9	399.4
4.8	43.1	48.5	47.6	60.6	143.4	421.4	128	351.1
	8.7	30.8		35.8	72.6		154.6	108.1
	86.3	7.9		57.9	12.5		51	77.3
	5.3	57.9		20.7	166.6		60.7	83.5
	7.3	58.7		36.2	66.1		129.7	215.3
	10.3	222.7		59.2	362.5		324.1	104.2
	3.5	33.4		23.1	58.3		215.4	95.3
	5.7	85.3		34.1	193.6		111.6	254.6
	9.4	12		57	40.5		39.8	112
	17.1	2.8		37.1	55.4		130.2	21.6
	5	31.4		6.6	131.9		166.1	247.1
	9	18.6		31.9	61.6		40.2	168.6
	7.1	112.1		55.4	458.9		155.9	221.7
	25.5	91.2		39.6	134		39.4	26
	16.5	8.3		55.7	48.4		73.7	40
		11.5			169.3			126.3
		57.1			37.3			323.5
		44.4			79			97.2

## Sheet: Fig 1C
HAS1			HAS2
non-IBD	IFX-R	IFX-NR	non-IBD	IFX-R	IFX-NR
1.71505	0.662144	3.59813	0.807854	1.92625	1.88765
0.794057	2.01815	1.54415	0.450821	2.94197	2.69258
0.543388	1.02813	2.93836	0.978616	1.28136	0.898218
1.36109	1.53253	9.23131	0.77172	1.13173	2.99273
0.578152	0.965414	2.02034	0.902603	0.484654	5.6123
0.726182	2.95266	6.22981	1.36801	2.39869	1.35933
0.723694	2.0935	0.523982	1.36726	1.14914	1.16893
2.07346	1.85936	5.89983	0.959401	0.584253	2.97692
0.807883	0.430262	3.29343	1.28398	2.65858	2.05363
1.77095	1.51587	1.38967	1.70874	1.56429	3.46906
0.588952	4.01763	5.14877	1.02045	1.29422	3.53989
0.929253	6.09373	4.58516	0.92683	1.12552	4.29006
0.387923	1.225	1.12186	0.453516	2.37402	2.18826
	0.365789	3.13639		1.00763	3.24054
	0.327662	2.05031		2.80824	1.03257
	4.43647			2.02438
	0.738673			0.930002
	2.03651			0.93574
	3.37766			2.29385
	1.48298			1.59956

## Sheet: Fig 1E
IFX-R	IFX-NR
6	1
0	12
12	8
8	12
2	0
8	2
3	12
4	8
3	8
0	12
6	0
6	4
4	8
2	12
0	3
0	2
0	3
0
0
0

## Sheet: Fig 1G
VDZR	VDZNR
0.921797	2.34977
0.369212	1.96227
0.158496	1.92188
1.32182	2.1473
0.409666	0.551916
2.31742	3.01576
1.61611	1.4069
0.37178	0.656343
1.84359	1.03708
0.670134	2.4666

## Sheet: Fig 2A
Day	IgG
0	100	100	100	100	100	100	100
4	98.7234	100.873	102.212	102.632	99.5671	96.5665	98.6667
6	95.7447	96.9432	94.6903	96.4912	93.0736	86.6953	88.8889
8	88.0851	88.2096	85.3982	89.9123	79.2208	84.5494	81.7778
0	IFX
4	100	100	100	100	100	100	100
6	100	106.787	99.5192	102.727	103.306	102.315	97.7169
8	98.1308	100.905	96.1539	99.5455	90.0826	95.3704	89.0411
	93.1372	90.5213	96.4647	96.6667	82.7586	86.8932	78.9474
0	4MU+IgG
4	100	100	100	100	100	100	100
6	101.681	100.463	101.754	100.885	98.7013	101.681	96.5957
8	98.3193	93.5185	91.2281	98.6726	95.671	97.479	90.6383
	94.1176	84.2593	83.7719	89.823	87.4459	87.395	81.7021
	4MU+IFX
0	100	100	100	100	100	100	100
4	98.7395	99.5495	95.0226	98.3122	101.724	99.0868	97.5
6	95.3782	95.4955	97.2851	89.8734	99.1379	99.0868	98.75
8	96.2185	95.4955	95.9276	93.6709	97.4138	98.6301	97.5

## Sheet: Fig 2B
IgG	IFX	4MU+IgG	4MU+IFX
5.4	5	5.8	6.1
4.7	5.6	4.5	6.6
5.7	5.3	5.1	7
5	4.9	5.9	6.5
5.4	4.8	5.5	6.2
4.4	5.3	5.1	6.1
5.4	5.2	4.9	6.3

## Sheet: Fig 2C
IgG	IFX	4MU+IgG	4MU+IFX
2	2	3	2
2	3	2	1
3	3	2	2
3	2	1	2
3	2	2	1
3	1	3	1
3	3	3	1

## Sheet: Fig 2E
IgG	IFX	4MU+IgG	4MU+IFX
129.819	50.7063	51.5523	49.2289
174.374	127.113	20.4931	21.294
93.6441	112.361	24.9119	53.6734
120.53	154.067	92.2678	11.9518
155.362	146.876	62.0282	31.1972
105.731	32.2176	36.7298	39.8276
68.7661	65.0603	43.36	44.4033

## Sheet: Fig 2F
IFX	IFX+4MU
13.4605	23.4935
21.6455	19.556
7.7525	41.5755
11.016	16.923
8.0625	27.163
12.675	26.522
11.143	46.2935
7.7855	42.354

## Sheet: Fig 2G
IFX Concentration (μg/ml)	Relative HAS2 expression
1.26	2.69258
20	0.898218
0.01	2.99273
0.86	1.35933
0.1	1.16893
17.7	2.97692
3.24	2.05363
1.14	3.53989
5.86	1.92625
0.01	2.94197
45	1.28136
30.7	1.13173
41.9	0.484654
38.6	2.39869
0.65	1.14914
67.1	0.584253
3.57	2.65858
2.41	1.56429
9.94	1.29422
7.42	1.12552
1.4	2.37402
6.11	1.00763
1.69	2.80824
7.73	2.02438
2.36	0.930002
5.22	0.93574
3.28	2.29385
9.45	1.59956
0.01	2.18826
1.93	3.24054
1.21	1.03257

[truncated: 36 more sheets: Fig 2I, Fig 2J, Fig 3A, Fig 3B, Fig 3D, Fig 3E, Fig 3H, Fig 4A, Fig 4B, Fig 4C, Fig 4D, Fig 4E, Fig 4I, Fig 4J, Fig 4K, Fig 5A, Fig 5B, Fig 5C, Fig 5D, Fig 5F …]
